# Supplementary material for: When is patient-specific lung shunt fraction necessary in 90Y selective internal radiation therapy of liver cancer?
Source: Radiol Adv. 2026 Feb 5;3(2):umag007. doi: 10.1093/radadv/umag007 (PMC13005926; doi:10.1093/radadv/umag007)
Supplement: umag007_Supplementary_Data [file umag007_supplementary_data.zip]

Archive with 9 entries (9 files):
- 563035382_140193967_1769703295647.pdf
- 560713441_140192695_1767113920243.pdf
- 560713446_140193868_1767288637645.pdf
- 560713442_140193616_1767112565723.pdf
- 563035379_140193776_1768958363730.pdf
- 563035383_140193506_1769710441426.pdf
- 563035381_140193934_1769696364833.pdf
- 563035378_136029569_1768587176584.pdf
- Supplemental File Only.pdf
